# Supplementary material for: FANCM limits ALT activity by restricting telomeric replication stress induced by deregulated BLM and R-loops
Source: Nat Commun. 2019 May 28;10:2253. doi: 10.1038/s41467-019-10179-z (PMC6538666; doi:10.1038/s41467-019-10179-z)
Supplement: Supplementary file 4 — Source Data [file 41467_2019_10179_MOESM4_ESM.zip]

Archive with 2 entries (2 files):
- Source Data - Uncropped blots.pdf
- Source Data - Excel file for data points.xlsx
