# Supplementary material for: FANCM limits ALT activity by restricting telomeric replication stress induced by deregulated BLM and R-loops
Source: Nat Commun. 2019 May 28;10:2253. doi: 10.1038/s41467-019-10179-z (PMC6538666; doi:10.1038/s41467-019-10179-z)
Supplement: Supplementary file 4 — Source Data [file 41467_2019_10179_MOESM4_ESM.zip › Source Data - Excel file for data points.xlsx]

## Sheet: Fig 1E
Relative colony count normalized to siCt
		U2OS siCt	U2OS siFa	U2OS siFb	HuO9 siCt	HuO9 siFa	HuO9 siFb	Saos2 siCt	Saos2 siFa	Saos2 siFb	VA13 siCt	VA13 siFa	VA13 siFb	HeLa siCt	HeLa siFa	HeLa siFb	HOS siCt	HOS siFa	HOS siFb	HT1080 siCt	HT1080 siFa	HT1080 siFb	SKNAS siCt	SKNAS siFa	SKNAS siFb	U2OS-T siCt	U2OS-T siFa	U2OS-T siFb	HeLa-ST siCt	HeLa-ST siFa	HeLa-ST siFb
Experiment 1	Replicate 1	1.08	0.21	0.08	0.96	0.47	0.44	1.08	0.12	0.07	1.01	0.34	0.17	0.99	0.9	1.26	0.99	0.78	0.78	1.12	0.89	0.41	1.16	0.99	1.02	0.68	0.05	0.11	1.03	1.12	1.31
	Replicate 2	1.04	0.23	0.09	1.09	0.48	0.42	0.98	0.11	0.08	0.88	0.15	0.15	1.01	1.09	1.13	1.04	0.93	0.59	1.02	0.87	0.25	1.06	1.03	0.87	1.62	0.23	0.15	1.08	1.14	1.33
	Replicate 3	0.88	0.15	0.08	0.95	0.45	0.28	0.94	0.13	0.06	1.11	0.3	0.13	1	0.85	1.09	0.96	0.66	0.5	0.86	0.92	0.39	0.78	0.99	0.69	0.7	0.02	0.08	0.89	0.98	1.2
Experiment 2	Replicate 1	0.88	0.12	0.06	1.09	1.07	0.36	1.07	0.27	0.1	1.11	0.08	0.1	0.98	0.44	0.85	0.96	0.77	0.83	0.99	0.8	0.54	1.11	1.22	0.77	1.04	0.02	0.01	1.01	1.05	0.9
	Replicate 2	0.97	0.03	0.03	0.95	1.04	0.18	0.97	0.26	0.15	0.93	0.07	0.07	0.98	0.46	0.74	1.06	0.83	0.83	1.03	0.77	0.54	0.92	1.03	0.61	0.94	0	0.02	0.99	0.91	0.87
	Replicate 3	1.14	0.06	0.04	0.95	0.63	0.3	0.95	0.19	0.14	0.96	0	0	1.04	0.51	0.77	0.99	0.67	0.8	0.97	0.76	0.46	0.98	0.93	0.62	1.02	0.01	0.02	1	0.93	0.94
Experiment 3	Replicate 1	1	0.13	0.01	1.15	0.57	0.44	1.04	0.16	0.13	1.05	0.38	0.36	0.96	1.08	0.83	0.98	1.06	0.6	1	0.94	0.58	1.13	0.87	0.97	0.9	0.04	0.01	0.96	0.81	0.9
	Replicate 2	1.04	0.13	0.05	0.79	0.7	0.39	1.01	0.22	0.18	1.04	0.44	0.29	1.07	1.01	0.85	0.98	0.91	0.51	1.04	1.01	0.48	1.06	1.12	1.12	1.07	0.12	0.01	1.08	0.87	1.01
	Replicate 3	0.96	0.14	0.03	1.06	0.73	0.39	0.94	0.3	0.14	0.91	0.36	0.2	0.98	1	0.88	1.04	1.07	0.45	0.96	0.98	0.48	0.81	1.3	1.07	1.03	0.08	0.02	0.96	0.76	0.89
	Average	0.998889	0.133333	0.0522222	0.998889	0.682222	0.355556	0.997778	0.195556	0.116667	1	0.235556	0.163333	1.00111	0.815556	0.933333	1	0.853333	0.654444	0.998889	0.882222	0.458889	1.00111	1.05333	0.86	1	0.0633333	0.0477778	1	0.952222	1.03889
	SD	0.0869546	0.0630476	0.0272845	0.109253	0.233494	0.0869067	0.0547215	0.0705534	0.0409268	0.0847054	0.161099	0.11	0.03444	0.270699	0.180762	0.037081	0.151079	0.155009	0.0702575	0.0902466	0.09968	0.138333	0.137386	0.195768	0.27345	0.0729726	0.0523874	0.0604152	0.132267	0.188444

## Sheet: Fig 1F
cell number normalized to siCt (%)
Experiment 1							Experiment 2							Experiment 3
		d1	d4	d7	d10				d1	d4	d7	d10				d1	d4	d7	d10
U2OS	siCt	100	98.9189	103.125	114.198		U2OS	siCt	100	102.162	93.75	89.5062		U2OS	siCt	100	98.9189	103.125	96.2963
	siFa	100	10.9459	9.375	0			siFa	100	17.8378	7.42188	0			siFa	100	17.4324	8.59375	0
	siFb	100	7.7027	0				siFb	100	4.86486	0				siFb	100	5.27027	0
HeLa	siCt	100	96.8326	99.6161	106.388		HeLa	siCt	100	109.502	103.647	90.5286		HeLa	siCt	100	93.6652	96.737	103.084
	siFa	100	72.3982	48.3685	68.0617			siFa	100	65.1584	58.7332	53.5242			siFa	100	74.6606	46.6411	56.1674
	siFb	100	86.4253	66.7946	76.652			siFb	100	90.0452	67.9463	86.5639			siFb	100	95.4751	49.5202	85.9031
Average		d1	d4	d7	d10
U2OS	siCt	100	100	100	100
	siFa	100	15.4054	8.46354	0
	siFb	100	5.94595	0
HeLa	siCt	100	100	100	100
	siFa	100	70.7391	51.2476	59.2511
	siFb	100	90.6486	61.4203	83.0396
SD		d1	d4	d7	d10
U2OS	siCt	na	1.52888	4.41942	10.4149
	siFa	na	3.15765	0.802658	0
	siFb	na	1.25319	0
HeLa	siCt	na	6.84241	2.83394	6.83175
	siFa	na	4.0528	5.3399	6.32278
	siFb	na	3.7191	8.42783	4.52481

## Sheet: Fig 2B
pSer33 TIFs			U2OS siCt	U2OS siFa	U2OS siFb	HuO9 siCt	HuO9 siFa	Saos2 siCt	Saos2 siFa	VA13 siCt	VA13 siFa	HeLa siCt	HeLa siFa	HeLa siFb	HOS siCt	HOS siFa	HT siCt	HT siFa	SK siCt	SK siFa
		Average	1.96012	8.07616	11.2357	3.36585	5.46341	2.3959	5.22353	8.92683	15.0932	1.2945	1.26948	0.820946	1.33333	1.55328	0.841121	1.26531	1.35577	0.862222
		SD	2.0309	4.37041	6.63618	2.58916	3.61029	1.92325	3.67919	8.71702	11.137	1.31203	1.45803	1.11615	1.31932	1.49114	1.08034	1.25311	1.45076	1.09937
Experiment 1																				Experiment 2																				Experiment 3
U2OS siCt	U2OS siFa	U2OS siFb	HuO9 siCt	HuO9 siFa	Saos2 siCt	Saos2 siFa	VA13 siCt	VA13 siFa	HeLa siCt	HeLa siFa	HeLa siFb	HOS siCt	HOS siFa	HT siCt	HT siFa	SK siCt	SK siFa			U2OS siCt	U2OS siFa	U2OS siFb	HuO9 siCt	HuO9 siFa	Saos2 siCt	Saos2 siFa	VA13 siCt	VA13 siFa	HeLa siCt	HeLa siFa	HeLa siFb	HOS siCt	HOS siFa	HT siCt	HT siFa	SK siCt	SK siFa			U2OS siCt	U2OS siFa	U2OS siFb	HuO9 siCt	HuO9 siFa	Saos2 siCt	Saos2 siFa	VA13 siCt	VA13 siFa	HeLa siCt
2	12	5	5	0	2	3	1	26	3	2	1	1	3	0	0	1	1			1	5	17	1	2	2	8	8	24	1	1	0	0	1	1	0	1	2			1	17	12	1	1	4	4	3	0	0
2	4	7	3	0	1	3	3	6	2	2	0	3	2	3	0	2	1			1	7	13	4	4	11	8	4	26	1	0	0	0	0	3	0	3	1			2	13	15	2	5	2	2	26	23	5
4	5	16	2	6	0	7	1	0	2	3	0	2	3	0	3	0	2			2	16	12	6	3	2	6	1	36	2	0	1	0	2	1	1	0	1			3	12	9	2	1	2	5	25	13	1
4	4	9	1	2	3	3	3	4	3	2	0	1	2	0	3	0	0			2	9	6	2	4	7	5	15	22	0	0	0	0	2	0	0	3	1			4	6	12	6	6	8	9	12	29	0
0	3	2	1	1	2	4	2	3	3	1	0	5	2	1	3	0	1			1	2	11	1	3	1	1	4	3	1	0	0	1	0	1	1	0	1			2	11	17	3	3	4	6	7	5	0
3	3	12	1	1	2	1	3	18	1	3	4	2	4	1	2	0	1			0	12	8	2	5	0	7	5	11	2	4	2	3	0	0	0	1	0			5	8	19	0	5	0	8	7	17	0
2	5	8	4	9	3	2	11	1	1	4	0	2	4	0	3	0	2			0	8	11	1	5	3	5	12	13	1	0	0	1	0	1	0	1	0			3	11	17	0	3	2	6	13	17	0
7	3	4	1	3	3	4	2	23	5	2	1	4	5	2	1	2	0			1	4	18	0	10	1	7	10	23	1	1	0	1	2	0	0	1	0			0	18	17	3	2	4	4	16	26	2
6	13	11	4	4	1	2	1	3	2	1	2	3	1	0	2	0	1			0	11	6	2	2	1	1	4	23	1	2	0	0	1	0	1	3	0			6	6	15	3	9	3	3	3	9	0
3	10	14	0	8	2	5	3	19	3	2	1	2	2	2	1	1	0			0	14	11	4	7	0	3	21	1	2	1	0	0	0	0	1	3	0			0	11	33	4	5	3	6	13	30	1
7	9	6	5	6	3	1	10	0	1	2	0	3	2	3	3	0	0			0	6	1	0	5	3	3	32	2	2	0	0	0	3	1	1	0	0			1	1	21	5	4	2	7	4	6	2
4	12	14	2	4	2	2	1	24	1	3	1	1	2	1	1	2	0			6	14	13	6	4	0	2	10	16	0	1	1	0	1	0	4	0	1			0	13	15	2	5	4	2	28	47	2
5	13	13	8	5	5	9	1	6	1	3	1	1	4	2	2	0	0			2	13	2	2	8	3	8	2	14	0	1	1	1	0	1	3	0	1			5	2	23	2	4	4	8	10	14	1
2	4	12	11	1	3	5	4	4	1	1	1	1	1	0	5	1	0			5	12	1	6	1	3	6	5	24	0	1	3	1	5	2	1	0	1			2	1	14	1	5	2	7	5	34	1
3	6	7	2	14	3	1	2	7	3	0	1	2	2	0	0	1	0			1	7	4	3	0	0	10	4	0	0	1	0	0	0	1	2	2	2			5	4	2	3	4	5	14	9	29	0
2	9	14	1	4	3	3	2	2	2	5	1	6	2	1	0	0	1			3	14	0	16	3	3	9	26	0	2	1	1	1	0	2	0	0	0			6	0	12	1	5	3	2	3	28	0
2	6	5	8	9	1	2	1	23	2	1	0	0	5	3	2	0	0			0	5	14	3	10	2	8	0	8	0	0	2	0	1	1	2	0	0			3	14	12	1	3	2	4	18	3	2
5	2	17	5	7	1	3	0	0	0	3	0	4	2	1	2	1	2			2	17	10	5	11	2	9	0	17	0	0	0	0	0	0	3	1	0			1	10	12	0	9	4	12	3	15	1
2	5	11	6	3	3	2	2	0	1	6	2	2	3	0	2	3	2			0	11	12	0	11	0	1	13	5	3	2	0	0	0	0	0	0	0			1	12	26	0	5	12	1	23	23	0
1	6	12	4	4	2	2	1	14	0	2	1	2	2	0	5	1	1			0	12	9	3	3	0	8	15	17	1	1	0	0	0	0	0	0	0			1	9	41	0	3	3	7	20	25	1
2	4	10	8	3	3	2	1	13	1	4	0	5	4	1	0	0	1			0	10	11	2	10	2	15	23	20	1	0	1	0	2	1	0	2	0			2	11	15	0	4	10	7	5	22	1
0	8	4	4	6	3	4	0	0	3	2	0	2	1	2	1	0	2			1	4	3	1	2	2	16	1	9	0	0	0	0	0	1	3	0	0			1	3	9	1	2	1	6	11	17	1
0	10	5	3	4	3	7	2	15	2	3	0	4	2	0	2	1	0			0	5	10	3	0	1	4	0	9	2	0	1	0	1	0	2	2	0			2	10	5	5	2	1	5	17	3	2
0	7	6	5	8	1	1	1	2	3	1	0	3	4	0	1	0	1			3	6	11	3	2	2	3	2	4	1	0	0	0	1	0	2	1	0			1	11	8	3	2	6	5	25	24	1
3	0	8	0	6	1	0	9	10	2	2	1	3	1	1	0	3	0			0	8	15	4	8	3	5	12	5	0	1	1	0	0	0	0	0	1			0	15	5	4	10	2	2	35	5	0
0	6	11	4	10	2	1	1	8	1	6	1	3	5	0	2	2	0			2	11	10	5	5	2	9	2	4	1	1	0	0	0	0	1	2	1			2	10	9	0	2	2	18	8	31	0
4	11	1	6	7	0	1	2	10	4	2	1	3	3	1	3	0	1			2	1	3	1	2	2	12	11	1	0	1	1	0	0	0	1	0	2			0	3	18	0	6	4	14	7	27	0
2	10	12	3	14	1	1	1	6	2	4	0	4	2	1	5	2	1			1	12	1	3	16	1	5	16	9	0	0	1	2	0	0	1	1	0			0	1	17	1	10	3	11	19	58	1
3	5	10	2	2	2	4	2	18	0	4	2	2	5	1	3	0	2			1	10	8	4	6	5	5	8	4	0	2	0	1	0	0	1	1	0			2	8	17	3	6	2	0	12	4	3
4	2	12	2	6	2	5	0	10	1	5	0	0	4	3	2	1	0			0	12	9	3	6	4	4	4	1	0	0	1	0	0	1	0	1	1			2	9	12	5	4	1	7	6	48	0
3	6	3	4	8	0	4	0	1	0	3	0	2	4	1	2	1	0			3	3	6	3	4	0	4	5	3	1	0	0	0	1	0	0	1	2			1	6	17	2	3	4	3	12	19	3
2	3	1	4	12	3	4	0	0	1	2	0	1	1	0	0	0	0			1	1	7	12	0	3	3	4	8	0	0	0	0	1	0	2	3	1			3	7	10	5	5	3	5	11	29	2
2	2	12	4	5	0	4	0	23	1	1	1	4	1	2	2	0	0			1	12	3	4	3	4	4	1	3	0	1	5	3	2	0	2	1	1			0	3	17	0	3	2	8	7	19	1
3	2	13	4	6	2	3	1	15	2	3	1	3	2	0	0	0	0			3	13	6	1	5	2	3	6	12	2	1	1	0	1	0	0	0	0			2	6	13	0	2	3	5	8	18	1
2	5	11	2	12	1	4	3	5	3	1	2	5	5	0	0	0	0			5	11	14	2	5	2	2	5	4	0	2	1	1	0	0	0	0	0			6	14	8	9	1	3	8	6	23	0
0	4	14	5	4	4	5	0	5	3	1	0	2	3	0	0	1	0			1	14	8	2	10	0	3	3	4	0	0	3	0	1	4	2	0	0			2	8	14	5	3	4	5	17	26	5
2	2	17	6	3	2	3	0	25	2	3	0	2	3	2	1	0	1			5	17	13	5	1	4	1	3	4	1	0	0	1	0	1	0	1	0			0	13	16	4	5	3	10	10	23	1
1	6	10	3	7	1	3	1	3	4	1	0	2	5	2	2	0	0			1	10	6	2	9	2	3	2	4	0	0	0	0	0	2	2	1	0			1	6	14	2	6	6	2	13	26	1
0	6	8	3	10	1	3	1	14	4	2	0	2	2	1	1	1	1			0	8	15	5	3	1	1	0	5	1	0	0	0	0	1	2	0	1			3	15	15	4	6	4	1	10	13	0
1	10	5	10	3	1	2	1	12	6	4	0	3	1	2	0	0	1			1	5	9	5	14	2	1	2	18	1	0	0	3	0	1	0	0	0			2	9	13	2	4	2	10	6	5	0
2	5	12	6	3	2	3	0	17	2	5	0	0	2	0	0	0	1			2	12	6	6	5	2	1	17	17	2	0	0	3	1	0	0	0	2			9	6	11	1	3	1	16	26	19	1
1	5	9	4	4	2	6	0	5	5	3	0	2	2	0	0		0			16	9	11	5	2	5	3	4	16	0	0	5	1	1	0	0	1	1			2	11	34	1	3	3	7	8	15	1
0	10	7	2	4	2	2	1	5	2	1	0	1	3	0	1		1			1	7	6	6	8	3	3	10	16	1	0	0	1	0	5	2	0	2			0	6	51	1	3	6	8	7	25	2
2	9	7	5	5	1	4	0	1	2	1	0	4	3	0	1		1			0	7	5	4	6	3	6	5	13	3	0	3	1	0	5	0	0	0			3	5	8	10	9	3	4	12	21	1
1	7	14	5	6	0	2	8	4	3	2	1	1	1	0	1		0			1	14	4	6	11	2	7	3	18	0	1	0	0	1	0	3	2	2			5	4	16	3	3	0	9	9	23	4
1	10	3	3	4	5	4	4	5	2	2	0	1	2	0	0		1			0	3	11	0	13	1	6	6	24	1	0	1	0	0	1	1	1	0			1	11	20	3	6	0	4	21	22	3
1	1	3	1	5	1	3	0	8	2	1	0	2	1		1		0			0	3	6	2	6	0	3	3	9	0	0	0	1	2	3	0	2	0			1	6	32	1	3	0	2	3	24	1
1	5	5			1	3	1	11	2	0	0	2	3		1		2			0	5	8	2	8	2	2	5	16	1	0	0	1	0	0	0	1	0			1	8	18	4	1	2	7	25	20	1
2	6	2			2		3	0	2	3	0	1	1				1			0	2	14	1	13	1	17	13	19	1	0	1	0	2	2	3	0	0			1	14	22	0	6	1	8	22	2	2
2	7	15			1		2	5	1	1	1	0	2				0			3	15	8	2	9	2	2	3	15	0	1	0	0	1	4	1	0	0			0	8	19	0	4	2	5	32	25	0
3	3	18			2		1	19	2	5	1	2	4				1			1	18	11	5	20	3	0	3	34	1	1	2	0	1	0	3	0	0			0	11	13	3	9	5	9	26	20	0
1	3	15			4				4	2	0	3	2				1			1	15	8	1	3	2	1	2	18	2	0	0	1	0	2	2	1	1			1	8	15		0	0	1	7	11	0
0	4	14			1				2	2	0	1	3				0			2	14	6	6	7	3	6	4	29	0	0	1	0	0	2	1	0	0			8	6	26		3	1	2	8	10	0
2	4	20			1				1	4	1	3	2				1			0	20	4	1	9	2	4	1	22	0	1	1	0	1	0	1	0	0			0	4	16			3	3	10	25	1
3	2	2			1				3	3	0	1	3							0	2	6	1	7	4	4	2	7	0	0	3	0	0	0	1	0	0			4	6	3			2	6	13	9	0
4	7	13			7				4	1	1	2	2							1	13	6	2	3	3	8	0	12	3	1	3	0	0	3	3	0	0			2	6	14			3	10	8	12	4
5	8	13			1				2	6	0	0	1							0	13	15	3	11	0	3	25	19	1	0	7	0	0	1	1	1	0			0	15	20			3	10	30	22	2
2	7	5			3				5	3	0	1	1							0	5	5	2	7	6	6	2	14	0	0	1	2	2	2	1	1	0			1	5	20			2	0	9	31	1
3	4	10			2				3	2	1	1	1							2	10	5	0	12	1	9	1	6	1	1	2	0	0	2	6	0	0			1	5	18			1	9	31	12	1
5	3	6			2				3	4	0	5	4							0	6	9	1	10	1	5	18	2	0	0	0	1	0	1	1	0	2			1	9	12			5	8	3	2	0
1	11	15			2				2	3	1	1	2							0	15	13	6	7	3	4	12	7	0	1	1	0	1	0	3	2	1			1	13	16			5	5	15	34	0
4	3	6			1				3	1	2	5	2							3	6	14	4	3	0	4	17	1	0	2	4	2	0	0	0	1	0			1	14	12			4	6	12	9	0
2	2	5			1				0	1	0	0	4							3	5	12	3	20	1	1	13	2	1	0	1	1	0	0	1	0	2			1	12	15			0	1	6	24	2
2	5	9			4				3	2	0	1	3							5	9	12	5	6	3	5	10	3	0	0	3	3	0	0	0	0	0			16	12	16			5	3	6	13	0
2	3	19			0				1	1	0	1	4							0	19	5	3	1	0	7	13	3	0	0	5	0	0	0	0	0	0			3	5	19			4	5	4	15	1
4	4	13			2				1	2	0	3	1							1	13	10	0	0	5	6	19	30	0	0	0	2	1	0	3	1	4			0	10	16			1	4	14	27	2
1	1	7			2				3	2	1	3	5							2	7	10	6	10	1	2	25	33	0	1	1	0	0	0	1	2	0			0	10	10			3	4	19	4	1
1	4	17			1				1	1	3	1	3							0	17	8	6	11	1	2	18	12	0	3	0	0	0	0	4		1			2	8	10			1	1	1	7	0
2	6	13			5				1	3	1	2	2							2	13	12	5	10	4	8	20	9	1	1	0	0	1	1	0		1			2	12	23			0	3	4	17	0
4	0	13			1				2	1	0	3	2							4	13	8	4	2	2	8	11	42	1	0	0	1	0	0	1		1			2	8	11			0	10	1	6	1
5	17	13			2				2	1	0	2	2							2	13	8	2	3	1	9	33	8	0	0	3	0	0	0	2		1			4	8	14			1	4	13	16	0
4	11	10			0				1	2	0	1	4							1	10	11	6	2	1	10	18	1	0	0	1	0	0	0	0		1			3	11	12			2	4	3	15	2
3	11	18			2				3	3	0	1	3							1	18	6	5	2	1	2	28	48	0	0	1	1	1	0	0		0			0	6	10			3	7	12	21	0
1	4	10			1				2	0	0	3	3							0	10	5	2	9	3	3	22	28	0	0	0	0	0	1	0					8	5	20			1	1	23	7	1
2	8	10			3				1	2	1	1	5							1	10	5	3	6	4	4	7	13	2	1	0	1	1	0	4					0	5	25			0	1	10	5	3
1	6	6			1				2	1	2	2	3							4	6	13	2	9	3	4	13	10	0	2	0	2	0	0	3					3	13	8			4	10	7	23	0
1	12	8			2				3	1	1	1	1							0	8	14	3	3	3	4	20	37	1	1	0	0	0	1	2					5	14	20			9	10	9	32	0
4	11	6			4				2	3	0	2	6							2	6	4	7	6	1	10	9	24	1	0	0	1	0	0	3					3	4	16			1	11	20	27	1
1	3	12			0				2	3	0	1	2							1	12	5	7	13	3	3	3	1	3	0	2	0	0	1	1					2	5	20			5	13	2	0	0
2	6	11			2				3	1	0	2	2							1	11	5	3	2	9	2	3	13	1	0	0	1	0	1	0					3	5	23			0	9	1	25	0
5	9	12			0				2	2	2	4	2							1	12	8	2	6	1	13	1	24	1	2	0	0	1	3	1					0	8	3			1	6	28	27	0
3	12	2			0				2	2	1	3	3							2	2	3	2	3	3	6	4	25	0	1	0	0	0	1	0					2	3	15			5	7	2	22	0
1	10	1			0				3	1	1	3	3							5	1	2	4	6	5	2	2	7	2	1	1	0	0	0	2					2	2	11			3	7	7	8	2
3	3	9			1				3	2	2	1	3							0	9	8	1	1	2	6	1	43	1	2	0	0	2	1	2					0	8	18			3	8	6	24	0
3	15	14			0				0	5	0	2	6							0	14	11	12	5	1	6	2	10	0	0	1	1	0	1	1					0	11	10			5	3	5	28	3
2	12	8			4				2	5	0	5	2							0	8	6	4	4	6	10	2	7	0	0	0	1	1	1	0					2	6	21			0	5	9	17	0
3	14	9			0				0	1	0	3	2							1	9	1	3	10	4	0	27	27	0	0	1	3	2	1	2					0	1	14			2	12	33	11	0
0	2	3			2				3	2	0	5	5							0	3	8	2	4	5	3	33	15	0	0	1	0	0	1	0					0	8	2			2	2	6	27	0
1	7	12			0				2	1	2	2	1							2	12	9	1	1	4	3	4	17	1	2	0	2	0	2	0					1	9	13			4	4	13	17	1
2	8	15							1	4	2	1	2							1	15	13	7	1	0	3	4	24	2	2	3	0	0	2	1					1	13	26			2	9	12	4	0
3	11	1							2	2	0	2	2							1	1	13	2	8	1	7	37	34	0	0	0	1	0	1	0					0	13	24			1	4	13		0
1	11	9							3	3	0	2	3							0	9	6	2	6	2	2	21	50	1	0	0	0	3	0	1					0	6	25			4	6			1
0	4	15							2	2	1	3	3							2	15	0	10	6	2	1	3	13	2	1	1	2	0	2	0					6	0	27			3	7			4
1	6	6							2	4	0	3	2							5	6	3	9	10	1	4	5	26	0	0	0	1	0	0	1					2	3	17			3	4			8
1	7	4							3	3	0	2	3							3	4	6	3	4	0	3	5	20	0	0	0	3	1	3	0					1	6	10			7	8			2
4	4	12							3	1	0	1	1							3	12	8	6	9	3	2	2		0	0	0	2	0	1	0					3	8				2	7
0	4	5							0	2	0	1	0							1	5	11	7	3	3	1	5		0	0	0	0	1	0	0					0	11				2	6
1	4	11							3	3	0	1	5							2	11	4	6	4	5	1	3		2	0	1	3	0	2	1					1	4				4	6
1	5	0							4	2	0	2	2							2	0	10	6	8	1	17	3		0	0	4	0	0	1	1					0	10				4	5
2	9	14							4	6	0	4	5							0	14		4	7	4	1	11		0	0	0	0	2	2	0					3					4	11
		15									0									3	15		3	4	2	1	26		2	0	0	1	4	0	0					3						5
		10									0									2	10		1	5	1	4	9		0	0	0	0	3	1	1					3						14
		17									0									5	17		1	2	8	3	4		0	0		0	0	2						1						15
											1									2			5	7	1		21		0	1		1		0						0						19
											2									3			6	5					2	2		3								1
											1												2						1	1		0								0
																							1						1			1								4
																													1			1								2
																													0			1								2
																													0											1
																													2											3
																													0											1
																													2											0
																													0											2
																																								4
																																								4
																																								2
																																								0
																																								5
																																								0
																																								2
[truncated: 62 more columns]

## Sheet: Fig 2D
realtive to input DNA in IP (%)
Experiment 1							Experiment 2							Experiment 3
	U2OS	VA13	HOS	HeLa	HT1080			U2OS	VA13	HOS	HeLa	HT1080			U2OS	VA13	HOS	HeLa	HT1080
[TTAGGG]5	2.2585	2.97301	0.69655	1.38975	0.311203		[TTAGGG]5	2.54313	3.46245	1.00365	1.28189	0.320468		[TTAGGG]5	2.84812	3.39121	1.25947	1.6122	0.519853
Alu	3.62836	3.68688	2.67292	2.65191	1.68674		Alu	3.76767	3.9461	2.85349	2.52411	1.89208		Alu	3.85266	3.80155	2.87566	2.62018	1.92867
Average
	U2OS	VA13	HOS	HeLa	HT1080
[TTAGGG]5	2.54992	3.27556	0.986556	1.42795	0.383841
Alu	3.74957	3.81151	2.80069	2.59873	1.83583
SD
	U2OS	VA13	HOS	HeLa	HT1080
[TTAGGG]5	0.294872	0.264423	0.281849	0.168432	0.117881
Alu	0.113241	0.129893	0.111206	0.0665404	0.130406

## Sheet: Fig 3D
Telomeric foci			siCt	siCt+R	siFa	siFb
		Average	72.1867	60.8733	62.18	61.9967
		SD	13.5162	16.0485	19.3036	14.5265
Experiment 1					Experiment 2					Experiment 3
siCt	siCt+R	siFa	siFb		siCt	siCt+R	siFa	siFb		siCt	siCt+R	siFa	siFb
81	78	61	38		59	65	63	61		68	87	60	68
92	82	80	51		64	70	83	58		90	71	39	61
83	79	78	73		60	85	141	55		78	76	31	65
69	56	52	52		59	70	51	68		97	57	40	50
90	69	60	66		59	47	52	39		75	86	56	60
83	64	71	67		69	50	66	78		54	57	53	50
68	68	43	81		66	63	69	57		110	50	51	51
83	69	128	79		59	32	60	46		86	75	53	65
58	71	102	94		58	28	57	53		76	67	64	65
77	58	85	62		81	76	73	23		74	68	49	67
60	86	106	70		78	52	82	57		83	66	44	74
78	68	91	52		66	55	52	66		65	84	49	50
63	75	61	59		71	41	53	45		108	64	60	46
75	78	90	74		37	50	31	48		53	64	47	58
84	74	93	47		76	58	70	49		77	54	51	64
82	68	94	65		65	72	74	71		67	70	81	78
80	77	63	78		69	60	41	49		52	63	49	79
83	76	66	74		41	43	66	43		61	80	52	57
77	86	92	94		53	54	62	55		72	77	59	44
79	61	74	86		85	41	50	49		59	71	59	64
87	74	68	73		57	65	60	44		72	57	86	57
73	84	82	56		59	53	47	44		69	95	41	76
78	85	75	70		61	44	68	60		56	43	47	45
101	62	85	63		90	40	62	57		70	52	43	60
78	77	85	59		70	41	61	65		76	71	56	59
98	73	115	57		82	39	59	59		57	86	53	50
87	67	104	53		62	30	45	72		71	71	80	56
84	55	78	58		68	34	59	64		80	67	47	61
75	64	94	47		69	35	69	79		67	41	37	62
54	85	72	75		66	54	65	45		83	70	31	52
75	63	92	50		88	49	69	104		66	72	30	67
55	86	84	74		81	52	73	48		69	54	44	53
68	64	73	95		59	41	69	66		73	57	30	64
59	83	58	70		106	43	60	55		70	74	51	55
67	89	91	66		58	82	49	53		83	63	32	47
78	69	73	81		58	42	40	63		83	74	52	65
73	74	92	84		78	40	63	50		58	65	32	60
79	63	97	74		62	51	71	55		57	52	52	48
79	61	78	47		78	49	75	51		95	72	42	62
71	62	93	74		69	54	47	66		74	76	24	69
73	66	70	57		72	40	69	80		64	49	62	62
80	96	97	80		63	62	73	63		62	85	29	56
71	77	60	57		70	53	60	59		64	57	34	61
75	69	68	93		65	38	46	48		60	72	59	48
101	91	86	63		67	40	79	81		61	74	52	88
75	74	62	52		75	36	55	98		59	73	59	63
94	66	62	59		51	34	55	53		72	65	50	39
80	87	111	60		65	46	64	61		73	35	37	57
78	75	71	40		60	37	38	56		54	56	38	44
62	71	70	82		50	51	59	84		90	51	44	38
89	61	64	84		82	44	58	73		64	56	44	55
78	89	53	76		41	39	52	88		70	59	60	62
71	80	74	55		91	55	68	47		79	60	44	57
94	77	73	72		76	57	56	52		58	46	51	57
63	71	64	50		51	50	92	63		60	37	45	62
88	81	76	58		54	53	75	53		59	58	35	67
83	62	87	58		81	47	52	52		62	55	43	54
88	90	77	79		58	49	83	63		59	36	51	60
88	76	112	83		54	30	77	80		80	63	55	63
99	66	41	81		63	38	79	55		53	36	38	49
88	85	66	54		70	32	57	81		74	40	50	54
75	84	85	74		60	62	62	56		68	48	45	47
75	61	90	41		57	41	59	83		65	34	45	52
72	97	75	78		64	20	68	64		67	43	43	51
80	64	108	57		63	50	78	50		68	42	57	44
63	62	63	61		68	38	62	68		60	62	52	40
90	58	69	68		65	57	55	62		68	43	49	81
68	64	79	78		71	44	32	51		72	47	69	64
95	111	75	75		67	48	60	61		64	47	45	46
88	73	80	95		72	42	76	84		103	47	50	54
72	68	78	64		68	40	53	87		77	52	43	43
79	95	55	42		61	53	50	83		79	75	51	59
74	83	101	72		63	25	46	82		71	54	65	77
95	68	113	58		62	39	59	57		71	54	55	103
83	83	69	56		77	39	53	67		75	73	26	76
83	79	62	70		64	27	54	58		74	67	42	51
92	66	63	75		64	18	65	69		81	63	54	35
70	64	92	78		77	41	44	56		76	56	37	49
75	69	56	38		57	51	50	41		71	66	47	53
78	56	56	49		76	46	63	74		76	77	42	42
102	69	100	90		73	37	63	54		65	82	40	60
79	59	70	77		65	33	50	57		64	66	44	50
76	70	55	61		42	70	49	87		78	79	54	50
77	80	63	65		67	68	48	68		61	67	51	50
56	60	73	46		39	51	49	43		61	67	52	45
72	49	94	109		56	63	50	42		83	71	37	78
67	55	77	73		68	37	70	117		75	55	34	52
75	64	54	42		60	52	82	55		80	48	31	57
68	56	66	69		55	57	68	66		75	63	27	56
44	58	63	75		57	33	65	40		82	76	17	50
93	81	100	82		48	44	62	66		74	57	53	80
101	76	56	76		56	92	51	65		67	61	60	35
58	59	70	50		65	46	61	71		72	60	86	52
118	54	59	57		60	74	48	45		75	51	34	65
81	73	55	52		63	58	55	94		66	51	33	46
102	71	116	49		76	56	73	46		85	67	61	82
94	63	66	51		74	53	75	65		72	63	32	41
108	57	78	73		59	79	62	60		81	31	37	82
107	63	66	63		68	84	50	63		55	71	47	40
120	74	69	77		60	66	78	68		79	60	76	49

## Sheet: Fig 3E
area of telomeric foci (%)
pixels	siCt	siCt+R	siFa	siFb
0	4.06354	4.58329	5.46264	5.40889
5	9.68323	10.322	9.63868	10.393
10	5.49963	6.04534	7.25314	7.24233
15	10.8238	10.2782	12.7747	11.8501
20	11.4426	10.0427	11.6168	11.0382
25	13.7052	12.7642	13.5092	12.6405
30	14.1254	12.578	10.4642	10.6081
35	13.7329	13.3118	9.10261	9.83386
40	7.59143	7.79214	5.09274	5.50567
45	4.1051	5.11992	3.34513	3.5432
50	1.83783	2.19582	1.69401	1.56998
55	1.20521	1.61538	1.42061	1.60761
60	0.614148	0.826854	0.820199	0.768859
65	0.609531	0.80495	0.889889	0.887144
70	0.27706	0.366882	0.557521	0.5753
75	0.212412	0.317599	0.627211	0.55917
80	0.101588	0.208082	0.418141	0.419377
85	0.120059	0.180703	0.471749	0.440884
90	0.0461766	0.13142	0.225153	0.258078
95	0.0461766	0.109517	0.402058	0.306468
100	0.0230883	0.038331	0.13402	0.161299
105	0	0	0	0
110	0.00461766	0.0328551	0.0643294	0.0376364
115	0.00923532	0.0273793	0.166184	0.204312
120	0.00461766	0.0273793	0.13938	0.155922

## Sheet: Fig 3F
cells with large foci ≥5 (%)
	Experiment 1	Experiment 2	Experiment 3	Average	SD
siCt	5	1	14	6.66667	6.65833
siCt+R	24	0	10	11.3333	12.0554
siFa	77	52	51	60	14.7309
siFb	63	53	58	58	5

## Sheet: Fig 4B
APBs			siCt	siCt+R	siFa	siFb										RAD51 TIFs			siCt	siCt+R	siFa	siFb										POLD3 TIFs			siCt	siCt+R	siFa	siFb										Edu+telomeres
		Average	7.46333	7.45667	10.2233	11.0767												Average	2.54667	2.37333	5.65	5.54												Average	0.240924	1.0264	5.5082	4.23529
		SD	4.02276	3.51986	3.82302	4.26436												SD	2.52502	2.67291	4.42033	4.40755												SD	0.693901	1.41631	3.81144	3.64447
Experiment 1					Experiment 2					Experiment 3						Experiment 1					Experiment 2					Experiment 3						Experiment 1					Experiment 2					Experiment 3						Experiment 1
siCt	siCt+R	siFa	siFb		siCt	siCt+R	siFa	siFb		siCt	siCt+R	siFa	siFb			siCt	siCt+R	siFa	siFb		siCt	siCt+R	siFa	siFb		siCt	siCt+R	siFa	siFb			siCt	siCt+R	siFa	siFb		siCt	siCt+R	siFa	siFb		siCt	siCt+R	siFa	siFb			siCt	siCt+R
4	5	16	10		4	11	5	10		6	5	6	12			6	3	10	1		3	3	5	1		4	2	10	8			0	0	7	4		0	2	1	0		0	2	15	8			3	11
7	7	10	9		4	16	9	8		4	6	9	18			10	1	10	10		2	6	7	1		1	0	6	7			0	1	4	3		0	1	3	0		0	0	9	3			0	0
6	4	10	17		10	7	10	6		6	14	10	9			9	1	4	8		0	6	3	2		1	9	11	0			0	1	1	0		0	2	1	2		0	0	9	7			0	1
10	3	10	8		9	5	7	10		6	11	7	12			1	1	16	9		5	3	3	1		0	0	1	9			0	2	4	0		0	0	11	9		0	0	11	3			0	4
7	12	11	3		23	5	7	9		7	11	11	14			5	0	3	0		4	5	1	1		0	3	7	2			0	0	8	1		0	0	7	0		0	0	7	2			0	3
5	10	12	12		14	5	6	7		4	4	7	9			8	2	9	12		0	3	6	4		1	5	7	8			0	2	9	7		0	0	6	1		0	0	3	2			0	9
11	11	13	6		6	6	13	21		4	11	12	7			10	1	8	9		0	7	0	2		0	4	11	3			0	1	7	4		0	2	11	11		0	1	0	0			0	9
7	10	14	5		17	13	7	9		4	7	17	7			0	0	0	3		3	0	7	5		2	5	6	0			0	1	8	6		0	1	6	2		0	3	11	0			0	1
12	14	14	12		7	7	9	7		10	15	10	20			0	0	0	5		0	3	6	2		0	4	0	6			0	0	4	5		0	0	6	9		0	2	7	0			0	7
11	9	12	16		6	20	9	10		6	8	4	17			6	0	9	10		1	6	9	0		4	0	6	4			0	0	2	2		0	0	8	2		0	0	8	0			0	8
1	4	13	11		6	4	12	17		5	4	10	7			3	9	4	6		0	6	9	1		1	10	3	10			0	0	4	6		0	1	5	2		0	1	12	5			0	5
7	12	12	11		16	8	9	8		4	6	9	7			1	1	12	10		0	3	5	5		0	3	4	0			0	0	4	4		0	2	0	8		0	0	0	2			0	4
9	9	14	4		3	14	6	16		9	10	6	7			1	4	16	2		3	2	3	2		1	0	1	2			0	0	8	0		0	0	1	5		0	3	6	6			0	3
5	12	17	10		7	10	10	8		7	7	12	14			7	0	5	1		2	5	3	6		3	1	0	12			0	2	1	0		0	0	0	0		0	0	5	0			0	0
6	9	17	10		8	6	11	16		10	11	9	12			0	4	11	10		3	2	3	4		4	0	3	8			0	2	6	0		0	0	0	7		0	0	2	2			0	1
8	3	12	13		5	7	5	12		5	7	6	9			5	0	6	7		6	4	8	4		2	0	7	9			0	0	2	6		0	0	0	10		1	2	6	1			0	0
7	5	11	14		5	14	7	12		6	6	4	6			3	0	5	5		8	1	0	12		0	5	7	1			0	0	11	8		0	1	0	0		2	3	9	2			0	2
6	2	10	8		6	11	1	10		9	4	6	17			7	3	6	9		3	1	0	3		2	6	8	9			0	0	13	6		0	1	7	5		2	5	8	4			0	3
14	9	14	10		4	6	6	14		3	8	6	8			7	0	1	4		1	2	5	6		3	4	5	0			0	0	9	10		1	4	7	8		0	3	5	0			0	2
10	6	17	7		2	7	13	7		7	9	2	22			8	0	6	4		6	0	5	1		2	0	0	6			0	0	9	1		2	2	6	6		0	1	0	7			0	1
5	2	13	7		5	11	6	9		6	4	6	12			7	0	3	7		1	0	11	6		5	5	5	7			0	0	9	7		3	3	10	6		0	1	6	2			0	1
7	8	5	12		13	7	9	13		7	4	17	7			2	1	4	8		0	0	3	9		3	0	0	5			0	0	0	1		0	0	6	3		0	1	7	2			0	6
9	7	11	13		6	8	8	6		6	7	18	9			2	2	13	15		3	2	14	4		0	6	10	1			1	1	4	2		0	0	12	0		0	1	1	4			0	0
17	5	11	9		6	4	10	11		0	7	6	7			1	0	1	4		2	3	6	6		0	1	14	13			1	1	5	9		0	0	2	0		0	0	8	5			0	0
10	5	10	3		3	5	8	6		6	4	9	12			7	0	7	1		8	3	0	1		2	2	6	5			1	1	0	4		0	0	1	0		0	0	4	0			0	0
8	7	7	14		6	6	7	14		6	4	12	15			6	0	10	10		3	0	6	9		0	0	0	7			1	1	0	14		0	0	0	3		0	0	4	6			0	5
8	10	12	9		4	8	6	14		7	7	8	14			4	0	6	2		0	0	4	14		7	3	5	0			0	1	7	5		0	1	0	0		0	0	7	0			0	3
9	5	10	1		17	8	5	23		3	6	8	5			8	5	3	0		6	3	3	11		1	2	10	1			0	1	4	2		0	2	8	0		0	0	5	0			0	8
7	10	13	16		7	8	12	8		4	6	9	14			10	0	15	4		4	1	4	9		6	1	6	2			0	1	5	10		0	3	7	0		0	0	5	8			0	6
18	7	12	5		9	3	13	14		7	10	10	9			5	5	8	10		1	3	0	1		0	0	7	0			0	4	6	3		0	1	7	10		0	1	0	0			0	5
7	7	15	2		8	14	12	12		8	10	10	8			5	0	0	3		7	3	5	6		2	1	2	4			0	2	6	0		0	1	12	11		0	0	6	0			0	3
10	6	15	17		6	8	9	12		4	3	8	11			7	4	8	16		3	0	0	9		0	3	4	10			0	6	6	1		0	0	8	5		0	0	0	2			0	2
9	5	12	11		5	8	18	12		3	9	15	8			2	2	0	6		2	0	10	2		0	3	5	17			0	6	1	2		0	0	5	2		0	0	0	5			0	3
5	9	17	10		3	7	7	7		8	7	11	15			9	0	6	0		2	11	4	1		0	0	4	3			0	0	4	17		0	0	4	0		0	0	4	1			0	5
5	4	7	16		9	8	7	16		3	4	7	7			0	0	3	2		1	0	0	6		0	3	9	1			0	0	1	2		0	0	9	8		0	0	4	1			0	7
6	2	15	12		9	4	21	7		6	5	2	9			7	6	9	0		7	3	0	6		1	2	0	2			0	0	1	2		0	0	7	7		0	0	9	4			0	7
5	10	5	7		8	4	13	6		4	4	9	4			6	3	2	6		6	4	0	10		2	0	5	0			0	0	0	6		0	0	8	4		0	4	7	4			0	1
7	2	0	14		9	11	11	14		7	16	0	4			6	1	0	0		0	0	14	0		2	0	0	0			0	2	3	7		0	0	8	0		0	1	6	0			0	2
6	12	10	12		9	9	12	16		6	3	7	24			4	3	8	2		3	6	13	12		2	2	13	9			0	1	2	6		0	0	9	4		0	1	0	7			0	0
13	9	11	11		9	6	11	16		7	10	6	8			3	1	2	6		2	0	4	12		0	1	1	0			0	2	5	11		0	4	0	9		0	5	7	5			0	2
10	7	6	10		12	9	9	10		7	3	12	15			2	0	4	4		3	0	8	2		1	1	2	2			0	2	0	8		0	1	7	4		0	1	0	1			3	0
11	11	8	7		5	10	4	17		6	13	9	10			0	5	0	8		4	4	16	2		0	1	6	5			0	5	9	5		1	1	0	8		0	0	6	6			0	8
13	6	12	8		3	11	13	14		7	7	5	11			0	3	20	0		0	5	12	10		0	0	0	10			1	0	6	0		1	1	6	3		0	4	10	6			0	4
3	5	18	13		15	10	3	7		4	0	12	11			0	13	9	5		5	9	13	2		0	3	10	4			1	2	3	0		1	1	9	8		1	0	4	4			0	0
7	7	9	12		10	6	11	29		10	8	12	8			0	0	6	5		2	3	7	8		0	8	11	10			2	0	6	1		2	1	8	5		3	0	9	1			0	0
8	7	18	9		7	5	6	5		3	7	10	9			6	2	10	4		5	2	6	0		0	0	13	6			2	1	8	7		0	3	11	4		3	0	7	2			0	0
15	14	12	14		9	2	12	12		1	3	11	10			1	1	10	4		1	0	8	7		1	2	2	5			2	0	5	6		0	1	3	7		0	0	4	2			0	0
17	5	15	18		7	10	8	15		1	13	11	13			0	2	0	6		6	3	6	11		0	0	9	15			3	0	14	1		0	1	0	0		0	0	6	2			0	2
6	2	13	14		5	7	9	10		13	6	8	11			0	6	0	12		4	1	0	5		2	1	10	2			1	0	14	0		0	2	1	0		0	0	8	2			0	15
10	10	16	7		7	6	12	21		10	3	9	9			0	0	7	1		0	0	3	1		2	0	7	9			1	0	9	8		0	2	1	0		0	0	8	5			0	2
6	14	8	11		9	7	8	8		9	11	16	14			5	0	5	6		0	1	3	13		1	2	0	0			2	5	8	8		0	4	8	0		0	0	0	7			0	2
2	8	9	6		6	10	6	16		5	5	10	19			0	4	13	13		1	7	8	7		3	1	20	0			0	2	2	8		0	3	7	3		0	0	4	5			0	0
3	9	15	6		9	2	9	13		15	6	9	12			5	0	7	5		1	5	3	3		1	2	3	10			0	3	8	0		0	0	0	7		0	0	7	2			0	5
1	7	11	2		10	14	7	18		3	7	11	11			0	8	0	9		0	4	5	4		7	1	2	2			0	2	10	6		0	0	6	12		0	0	9	6			0	0
11	6	15	8		5	5	10	17		4	10	8	12			0	0	6	12		5	2	0	11		1	4	0	1			0	1	0	4		0	0	8	12		0	0	12	3			0	0
5	3	9	10		9	8	14	17		4	5	15	7			4	2	8	10		2	4	9	11		1	8	5	4			0	1	12	8		0	0	9	0		0	0	0	2			0	0
17	4	9	14		22	12	7	21		15	7	6	14			3	0	4	9		1	4	0	7		5	2	3	1			0	2	4	6		0	6	17	6		0	0	6	2			0	3
1	2	9	12		8	2	9	12		4	12	10	10			1	0	12	0		7	0	1	12		3	0	11	11			0	0	6	2		0	1	4	4		0	2	7	2			0	2
9	10	16	13		15	10	12	8		2	13	11	12			0	0	5	0		7	0	7	5		2	0	5	10			0	3	10	0		0	1	6	7		0	2	3	6			0	8
3	13	10	11		5	9	10	15		3	10	6	12			0	6	3	9		5	0	12	4		2	0	8	11			0	5	0	0		0	0	2	16		0	4	8	6			0	7
4	6	14	11		17	11	12	7		6	2	7	12			4	0	4	20		1	2	5	6		5	2	2	6			0	1	4	15		0	1	9	11		0	2	0	3			0	4
11	12	19	7		9	2	25	6		13	5	14	15			4	1	11	14		3	0	7	0		6	3	0	12			0	1	4	11		0	3	7	6		0	2	6	5			0	3
12	11	5	14		8	1	17	11		7	5	7	14			1	2	0	10		0	4	3	15		2	0	3	18			0	1	4	6		0	3	7	8		0	5	0	0			0	4
6	10	21	10		10	9	12	11		2	5	9	7			3	3	7	5		3	10	3	3		6	3	9	0			0	1	0	6		0	0	8	4		4	0	6	0			0	2
8	11	16	12		9	2	12	6		16	3	6	13			0	3	7	4		0	5	0	7		1	0	2	6			0	1	7	4		0	0	11	7		3	1	5	10			0	8
5	10	16	13		9	5	5	8		10	8	12	14			0	5	10	0		0	1	7	3		1	0	0	4			0	2	0	0		0	1	8	8		1	3	1	7			0	2
11	4	12	7		3	2	11	8		11	17	7	10			4	4	6	3		2	0	6	0		0	1	0	3			0	0	6	0		1	3	0	4		4	2	12	8			0	4
11	3	13	11		3	6	8	9		4	6	4	13			3	12	0	20		3	1	1	1		4	1	8	0			0	0	6	0		1	3	0	2		1	0	9	0			1	0
5	3	12	4		6	2	10	12		7	8	3	8			4	4	8	11		1	0	6	2		2	0	17	6			0	0	4	7		1	0	1	9		1	0	9	0			0	0
8	8	8	16		6	14	6	6		13	5	9	23			0	0	10	18		2	3	9	0		0	0	7	12			0	0	10	10		1	0	3	17		1	0	6	0			0	0
1	13	14	25		9	13	6	10		8	4	11	13			0	1	14	3		0	3	15	2		0	0	9	8			0	0	0	9		2	0	6	5		3	0	6	0			0	0
8	3	9	11		11	7	10	5		1	2	6	11			0	4	1	4		6	2	4	0		1	3	6	5			0	0	0	3		4	0	0	0		0	0	3	0			0	0
3	3	8	11		6	4	15	9		6	5	8	13			6	4	0	3		6	2	2	4		1	0	4	4			0	0	8	8		1	0	0	0		0	0	8	1			0	0
22	5	9	13		20	2	11	11		12	11	12	23			1	8	0	12		0	0	0	5		3	2	4	8			0	0	14	4		0	0	0	0		0	0	0	2			0	0
13	9	9	11		12	10	10	12		8	8	8	23			0	4	14	0		0	0	2	7		2	1	1	6			0	1	4	2		0	0	0	0		0	0	0	7			0	0
3	13	11	7		11	6	9	8		8	7	10	9			2	2	0	10		3	0	0	1		1	0	8	6			0	1	11	8		0	0	0	1		0	0	0	5			0	0
8	9	10	13		6	10	8	8		7	6	7	14			3	18	7	9		7	0	6	6		1	1	8	1			0	1	3	8		0	0	0	0		0	0	0	3			0	0
8	9	12	17		8	5	14	8		2	8	7	7			0	0	9	14		6	0	9	0		1	1	0	4			0	2	6	5		0	1	5	5		0	0	0	3			1	9
14	3	17	14		8	1	11	16		3	5	5	8			0	3	5	9		0	7	0	4		0	5	11	5			0	2	10	3		0	2	4	5		0	0	7	6			1	2
10	13	16	10		13	7	6	10		4	12	5	10			3	4	4	1		3	0	10	9		1	0	6	0			0	4	4	0		0	4	2	11		0	0	8	6			0	6
10	11	12	8		6	3	8	13		10	8	16	10			2	4	6	12		6	0	13	4		4	3	2	0			0	0	4	8		0	4	8	0		0	1	9	0			0	6
5	8	10	11		2	0	13	12		3	4	12	12			2	2	5	4		0	1	5	5		1	3	7	0			0	0	1	7		0	3	3	1		0	1	9	0			0	1
0	5	9	4		7	7	8	10		1	4	15	15			2	2	6	11		4	4	2	5		0	6	8	2			0	0	8	5		0	0	9	0		0	2	11	0			0	7
6	6	10	10		5	10	5	10		3	6	8	16			4	5	0	0		3	0	8	10		1	5	6	13			0	0	3	0		0	0	9	3		0	3	6	0			0	0
10	3	9	10		9	8	11	7		10	8	6	7			2	6	0	11		1	0	10	3		1	0	0	2			0	0	9	5		0	0	1	5		0	2	6	0			0	0
0	7	15	8		5	5	11	9		9	7	15	14			0	3	10	8		3	2	18	0		3	0	8	2			0	0	12	6		0	0	1	9		0	4	3	0			0	0
1	4	13	7		4	12	11	12		10	15	14	14			0	2	4	5		0	0	0	3		1	0	3	3			0	0	8	0		0	0	7	5		1	2	3	0			0	0
5	5	13	14		16	9	4	6		5	8	18	17			3	1	1	3		0	0	12	0		3	0	7	6			0	0	3	0		0	0	5	7		0	3	1	6			0	0
9	3	15	9		8	6	5	13		3	12	7	14			2	3	8	11		1	3	3	7		3	5	4	4			0	6	9	0		0	0	0	8		0	5	7	6			0	6
8	9	8	7		12	6	8	11		3	9	11	12			1	0	13	4		3	4	3	5		0	0	5	6			0	2	0	5		0	0	0	2		0	1	9	4			0	6
7	8	7	20		8	9	12	14		4	18	2	8			2	4	1	0		0	4	4	7		3	0	9	6			0	2	6	3		0	0	10	5		0	0	6	3			0	1
6	8	15	12		10	11	12	9		2	3	12	16			5	3	11	4		3	3	6	2		1	2	2	0			1	1	10	6		0	0	4	6		0	0	9	2			0	5
11	14	14	6		6	14	12	5		3	13	14	12			8	6	7	5		0	0	12	6		0	2	0	6			0	0	9	7		0	0	8	0		0	0	5	4			0	1
5	6	7	9		10	10	10	14		15	10	7	11			0	3	18	15		3	4	10	3		1	6	10	3			0	0	7	5		0	1	6	0		0	0	5	8			0	1
16	7	8	10		8	6	13	6		2	7	9	15			3	3	9	9		3	3	2	9		2	2	0	4			0	0	8	5		0	1	12	4		0	0	6	11			0	1
11	10	5	13		6	5	13	15		6	4	8	9			6	4	15	9		4	5	2	5		2	1	6	0			0	0	7	8		0	1	6	9		0	0	0	8			0	2
7	7	17	10		10	11	12	7		12	9	10	13			6	12	3	0		6	6	2	14		2	1	1	12			0	0	11	9		0	1	5	7		0	0	0	4			0	3
7	4	14	7		6	10	17	7		6	9	14	17			10	0	1	10		0	1	9	12		4	0	4	8			0	0	10	10		0	2	8	14		0	0	4	5			1	3
5	8	10	13		2	5	14	8		10	7	5	11			9	5	2	4		8	0	6	0		0	3	8	3			0	0	3	3		0	2	13	13		0	2	12	6			1	2
9	6	11	8		8	6	10	5		4	10	11	7			1	1	0	11		3	2	1	0		0	6	10	7			0	0	7	3		0	5	14	6		0	2	14	8			1	0
																																	0	8	6		0		7	6		0	1	10	8			1	0
																																		8						8		0	4	9	3			2
																																													4
[truncated: 10 more columns]

## Sheet: Fig 5B
Relative signal intensity
Experiment 1						Experiment 2						Experiment 3
	ss-C-rich	total C-rich	ss G-rich	total G- rich			ss-C-rich	total C-rich	ss G-rich	total G- rich			ss-C-rich	total C-rich	ss G-rich	total G- rich
U2OS siCt	1.09605	1.0267	1.05782	1.10389		U2OS siCt	1.04492	0.990424	0.951366	0.961098		U2OS siCt	0.874732	0.981846	0.992104	0.948956
U2OS siFa	6.49855	1.02881	2.96464	1.02732		U2OS siFa	6.60388	1.43487	2.90378	1.06549		U2OS siFa	6.14271	1.22162	2.84343	1.01687
U2OS siFb	9.42951	1.00389	1.89181	1.00401		U2OS siFb	8.89671	1.1099	1.68171	0.893485		U2OS siFb	7.34721	0.97342	1.91705	0.923831
VA13 siCt	1.03999	1.10591	1.0314	0.989732		VA13 siCt	0.932324	0.902511	0.945833	1.0293		VA13 siCt	1.02768	0.991581	1.02277	0.980966
VA13 siFa	1.79453	1.45092	1.03929	1.20412		VA13 siFa	1.34532	1.21527	0.920746	1.16994		VA13 siFa	1.63506	1.55492	1.10657	1.14719
VA13 siFb	2.32694	1.66798	0.704814	1.21003		VA13 siFb	2.08055	1.52038	0.704488	1.04936		VA13 siFb	2.29021	1.56985	0.694195	1.20015
HOS siCt	0.984934	1.03998	0.985361	1.01401		HOS siCt	0.929835	0.90142	0.961105	0.967758		HOS siCt	1.08523	1.0586	1.05353	1.01824
HOS siFa	0.934568	1.07309	0.961267	1.05499		HOS siFa	0.720723	1.07977	0.890842	1.10553		HOS siFa	0.871209	1.11787	0.993696	1.04811
HOS siFb	0.676871	1.19275	0.876297	1.21543		HOS siFb	0.637295	0.952363	0.962879	1.02807		HOS siFb	0.674953	1.1173	1.04526	1.13408
HeLa siCt	1.12621	0.879829	1.0309	1.07809		HeLa siCt	1.06353	1.15381	1.04705	1.07353		HeLa siCt	0.825482	0.964548	0.926598	0.876524
HeLa siFa	1.41674	0.875044	1.10624	0.86656		HeLa siFa	1.82471	0.928888	1.11879	0.903076		HeLa siFa	1.45728	1.25685	0.962808	0.772949
HeLa siFb	0.928247	0.831479	1.14973	0.759062		HeLa siFb	1.00202	0.895595	1.21026	0.769942		HeLa siFb	1.18052	0.865575	0.962688	0.66927
Average
	ss-C-rich	total C-rich	ss G-rich	total G- rich
U2OS siCt	1.00524	0.999657	1.00043	1.00465
U2OS siFa	6.41505	1.22844	2.90395	1.03656
U2OS siFb	8.55781	1.02907	1.83019	0.940442
VA13 siCt	1	1	1	1
VA13 siFa	1.59164	1.40704	1.0222	1.17375
VA13 siFb	2.23256	1.58607	0.701165	1.15318
HOS siCt	1	1	1	1
HOS siFa	0.842167	1.09024	0.948602	1.06954
HOS siFb	0.66304	1.08747	0.961477	1.12586
HeLa siCt	1.00508	0.999395	1.00152	1.00938
HeLa siFa	1.56624	1.02026	1.06261	0.847528
HeLa siFb	1.03693	0.864216	1.10756	0.732758
SD
	ss-C-rich	total C-rich	ss G-rich	total G- rich
U2OS siCt	0.115874	0.0238109	0.0537156	0.0861613
U2OS siFa	0.241659	0.203113	0.0606041	0.025594
U2OS siFb	1.08173	0.0716399	0.129206	0.0571037
VA13 siCt	0.0481176	0.0832495	0.0384637	0.0210263
VA13 siFa	0.185943	0.142094	0.0768183	0.0233978
VA13 siFb	0.108532	0.0613385	0.00493079	0.0735217
HOS siCt	0.0643287	0.0701197	0.0391274	0.0228636
HOS siFa	0.0896846	0.019722	0.0429345	0.0255967
HOS siFb	0.0182213	0.100379	0.0689848	0.0767089
HeLa siCt	0.158659	0.140274	0.0653834	0.115079
HeLa siFa	0.224759	0.206656	0.0866595	0.0671186
HeLa siFb	0.129709	0.0320794	0.12906	0.0552505

## Sheet: Fig5C
relative C-circle signal
	U2OS siCt	U2OS siFa	U2OS siFb	HuO9 siCt	HuO9 siFa	Saos siCt	Saos siFa	Va13 siCt	Va13 siFa
Experiment 1	1	22.0346	18.616	1	2.93286	1	8.3867	1	6.51364
Experiment 2	1	18.655	15.8789	1	2.43771	1	7.49293	1	8.63781
Experiment 3	1	16.8549	13.9671	1	3.34563	1	7.86228	1	6.83941
Average	1	19.1815	16.154	1	2.9054	1	7.91397	1	7.33029
SD	0	2.62967	2.33663	0	0.45458	0	0.449119	0	1.14401

[truncated: 10 more sheets: Fig 6C, Fig 6D, Fig 6F, Fig 7C, Fig 7E, Fig 8C, Fig 8F, Supplementary Fig 3A, Supplementary Fig 5B, Supplementary Fig 6C]
